# Supplementary material for: Lipocalin 2 Influences Bone and Muscle Phenotype in the MDX Mouse Model of Duchenne Muscular Dystrophy
Source: Int J Mol Sci. 2022 Jan 16;23(2):958. doi: 10.3390/ijms23020958 (PMC8780970; doi:10.3390/ijms23020958)
Supplement: Supplementary file 1 [file ijms-23-00958-s001.zip]

Archive with 3 entries (3 files):
- Supplementary Figures DMD Ponzetti et al. revised IJMS.pptx
- Supplementary Figures legends Ponzetti et al. revised IJMS.pdf
- Supplementary tables Ponzetti et al. revised IJMS.pdf
